# Supplementary material for: Precision Breeding for a Global Staple Food: A Systematic Review with a Strategic Framework for CRISPR-Cas Applications in Rice (Oryza sativa L.)
Source: Genes (Basel). 2026 Jan 30;17(2):165. doi: 10.3390/genes17020165 (PMC12940894; doi:10.3390/genes17020165)
Supplement: Supplementary file 1 [file genes-17-00165-s001.zip]

Archive with 1 entries (1 files):
- genes-4074284-supplementary.pdf
